# Supplementary material for: Measurement of Volatile Fatty Acids in Silage through Odors with Nanomechanical Sensors
Source: Biosensors (Basel). 2023 Jan 18;13(2):152. doi: 10.3390/bios13020152 (PMC9953262; doi:10.3390/bios13020152)
Supplement: Supplementary file 1 [file biosensors-13-00152-s001.zip]

Archive with 1 entries (1 files):
- biosensors-2133616-supplementary.pdf
